# Supplementary material for: A compassionate imagery intervention for patients with persecutory delusions
Source: Behav Cogn Psychother. 2021 Jun 3;50(1):15–27. doi: 10.1017/S1352465821000229 (PMC9019554; doi:10.1017/S1352465821000229)
Supplement: Supplementary file 1 [file S1352465821000229sup001.zip]

Archive with 7 entries (7 files):
- S1352465821000229supp001.docx
- S1352465821000229supp002.docx
- S1352465821000229supp003.docx
- S1352465821000229supp004.docx
- S1352465821000229supp005.docx
- S1352465821000229supp006.docx
- S1352465821000229supp007.docx
